# Supplementary material for: Heading Date 3a Stimulates Tiller Bud Outgrowth in Oryza sativa L. through Strigolactone Signaling Pathway
Source: Int J Mol Sci. 2024 Oct 7;25(19):10778. doi: 10.3390/ijms251910778 (PMC11476357; doi:10.3390/ijms251910778)
Supplement: Supplementary file 1 [file ijms-25-10778-s001.zip]

Archive with 9 entries (9 files):
- BirAG1 protoplast.xls
- BirAG2 protoplast.xls
- Fig. S1.pptx
- Hd3a1-BioID2.xls
- Hd3a-BioID1.xls
- List of proteins identified in each group.xlsx
- Table S1.pdf
- WTBirA1 protoplast.xls
- WTBirA2 protoplast.xls
