# Supplementary material for: Heading Date 3a Stimulates Tiller Bud Outgrowth in Oryza sativa L. through Strigolactone Signaling Pathway
Source: Int J Mol Sci. 2024 Oct 7;25(19):10778. doi: 10.3390/ijms251910778 (PMC11476357; doi:10.3390/ijms251910778)
Supplement: Supplementary file 1 [file ijms-25-10778-s001.zip › List of proteins identified in each group.xlsx]

## Sheet: Sheet1
Proteins identified in WTBirA (control)
ACC2_ORYSJ
RL371_ORYSJ
ACC1_ORYSJ
H32_ORYSJ
H33_ORYSJ
MCCA_ORYSJ
RBL_ORYSJ
RS132_ORYSJ
RK27_ORYSJ
SUS1_ORYSJ
H2B9_ORYSJ
ATPA_ORYSJ
TBB4_ORYSJ
RR7_ORYSJ
TBB1_ORYSJ
ATPAM_ORYSJ
RS131_ORYSJ
H2B3_ORYSJ
H2B6_ORYSJ
RS4_ORYSJ
TBB7_ORYSJ
H2A5_ORYSJ
TBB3_ORYSJ
RS8_ORYSJ
H2B2_ORYSJ
H2B11_ORYSJ
H2B1_ORYSJ
H2B10_ORYSJ
RR17_ORYSJ
TBB2_ORYSJ
R27AA_ORYSJ
RS3A_ORYSJ
R27AB_ORYSJ
RR14_ORYSJ
ACT1_ORYSJ
ACT2_ORYSJ
SUS3_ORYSJ
RL101_ORYSJ
G3PC2_ORYSJ
H2A6_ORYSJ
RS16_ORYSJ
HSP82_ORYSJ
HSP81_ORYSJ
ACT7_ORYSJ
H2A4_ORYSJ
TBA2_ORYSJ
RR4_ORYSJ
G3PC3_ORYSJ
G3PC1_ORYSJ
CLPC1_ORYSJ
H2AV2_ORYSJ
H2AV1_ORYSJ
EF1A_ORYSJ
RK2_ORYSJ
H2A2_ORYSJ
H2A1_ORYSJ
RL102_ORYSJ
TBB8_ORYSJ
PORA_ORYSJ
EF1G3_ORYSJ
RBS1_ORYSJ
RK33_ORYSJ
PORB_ORYSJ
CHLP_ORYSJ
TBA1_ORYSJ
ADT_ORYSJ
IF4A1_ORYSJ
RL7A1_ORYSJ
RH3_ORYSJ
CLPC2_ORYSJ
BIP1_ORYSJ
ALFP_ORYSJ
ALFC3_ORYSJ
ATPBM_ORYSJ
BIP5_ORYSJ
BIP4_ORYSJ
RL3_ORYSJ
SRP14_ORYSJ
EF1G2_ORYSJ
RR16_ORYSJ
RL11_ORYSJ
TIP22_ORYSJ
CB23_ORYSJ
KPYC1_ORYSJ
EF1G1_ORYSJ
METE2_ORYSJ
METE1_ORYSJ
CB21_ORYSJ
PSBC_ORYSJ
RS26_ORYSJ
SCRK2_ORYSJ
RK16_ORYSJ
KPYC2_ORYSJ
RCA_ORYSJ
GSA_ORYSJ
PSBQ_ORYSJ
PSBD_ORYSJ
RL52_ORYSJ
U496E_ORYSJ
14333_ORYSJ
RR8_ORYSJ
ATPB_ORYSJ
RS15_ORYSJ
CB22_ORYSJ
ALFC1_ORYSJ
PSAC_ORYSJ
RAN2_ORYSI
RL9_ORYSJ
RL51_ORYSJ
RL30_ORYSJ
RL40A_ORYSJ
RR3_ORYSJ
RR12_ORYSJ
RR18_ORYSJ
RR2_ORYSJ
40G2_ORYSJ
RAF1_ORYSJ
RS10A_ORYSJ
ADH1_ORYSJ
PSBA_ORYSJ
RR19_ORYSJ
TCTP_ORYSJ
ATPF_ORYSJ
BAS1_ORYSJ
CLPC3_ORYSJ
AROG_ORYSJ
CLH1_ORYSJ
SUS2_ORYSJ
BIP2_ORYSJ
RR15_ORYSJ
ALDO1_ORYSJ
METK1_ORYSJ
PSBB_ORYSJ
KATAM_ORYSJ
CLPB3_ORYSJ
CLPB2_ORYSJ
RS20_ORYSJ
CLPP_ORYSJ
DNM1B_ORYSJ
EF1D1_ORYSJ
DCDA_ORYSJ
PIP26_ORYSJ
RH39_ORYSJ
RIC1_ORYSJ
RAN3_ORYSJ
4CL2_ORYSJ
4CLL1_ORYSJ
YCF4_ORYSJ
CHLI_ORYSJ
UGDH3_ORYSJ
UGDH1_ORYSJ
RK20_ORYSJ
CLPD1_ORYSJ
CLPD2_ORYSJ
14332_ORYSJ
14336_ORYSJ
14331_ORYSJ
RS19_ORYSJ
GSTF2_ORYSJ
ACR21_ORYSJ
MRS2H_ORYSJ
HAK16_ORYSJ
HEM2_ORYSJ
DUS3L_ORYSJ
RLA0_ORYSJ
40C1_ORYSJ
GYRB_ORYSJ
R10A_ORYSJ
CHLD_ORYSJ
COPE1_ORYSJ
OST48_ORYSJ
TIP11_ORYSJ
SPSA5_ORYSJ
AT9_ORYSJ
SPL10_ORYSJ
NRX12_ORYSJ
ENO_ORYSJ
DBR1_ORYSJ
PSD2_ORYSJ
RL18A_ORYSJ
DRM3_ORYSJ
TRL31_ORYSJ
SGPL_ORYSJ
MTK1_ORYSJ
KN14M_ORYSJ
KN12F_ORYSJ
RK32_ORYSJ
NUCL1_ORYSJ
GAT17_ORYSJ
AGO4A_ORYSJ
AGO7_ORYSJ
AGO4B_ORYSJ
ISPG_ORYSJ
HOX9_ORYSJ
AROF_ORYSJ
APRL6_ORYSJ
AB36G_ORYSJ
AB37G_ORYSJ
AB34G_ORYSJ
RL391_ORYSJ
RH2_ORYSJ
PIN3B_ORYSJ
GT32_ORYSJ
GAT18_ORYSJ
GAT19_ORYSJ
ATR_ORYSJ
ITPK1_ORYSJ
COPA1_ORYSJ
KN13A_ORYSJ
CDPKL_ORYSJ
CDPKG_ORYSJ
LPR2_ORYSJ
CDPKT_ORYSJ
CML10_ORYSJ
OCLOT_ORYSJ
KNOS1_ORYSJ
STAD7_ORYSJ
NIP12_ORYSJ
FH8_ORYSJ
KN14E_ORYSJ
THF1_ORYSJ
DHE3_ORYSJ
ILV5_ORYSJ
PPT1_ORYSJ
HEM3_ORYSJ
SPL12_ORYSJ
NNJA2_ORYSJ
NNJA1_ORYSJ
CSLE6_ORYSJ
RH28_ORYSJ
ROC9_ORYSJ
ACC2_ORYSJ
SUS1_ORYSJ
RBL_ORYSJ
TBB3_ORYSJ
TBB7_ORYSJ
TBB1_ORYSJ
TBB6_ORYSJ
TBB4_ORYSJ
SUS3_ORYSJ
CLPC1_ORYSJ
ATPAM_ORYSJ
PORA_ORYSJ
CLH1_ORYSJ
CLPC2_ORYSJ
HSP82_ORYSJ
SUS2_ORYSJ
HSP81_ORYSJ
ACC1_ORYSJ
EF1A_ORYSJ
ATPA_ORYSJ
IF4A1_ORYSJ
ADT_ORYSJ
TBA2_ORYSJ
G3PC2_ORYSJ
ACT1_ORYSJ
ATPBM_ORYSJ
ALFC1_ORYSJ
RR4_ORYSJ
G3PC3_ORYSJ
14333_ORYSJ
MCCA_ORYSJ
COPA3_ORYSJ
COPA1_ORYSJ
TBA1_ORYSJ
ALFC3_ORYSJ
ACT2_ORYSJ
GSA_ORYSJ
ARF1_ORYSJ
G3PC1_ORYSJ
H2B9_ORYSJ
COPA2_ORYSJ
H2B1_ORYSJ
H2B2_ORYSJ
SCRK2_ORYSJ
BIP1_ORYSJ
EF1G2_ORYSJ
PORB_ORYSJ
RH3_ORYSJ
RS16_ORYSJ
RBS1_ORYSJ
RS4_ORYSJ
RL11_ORYSJ
EF1G1_ORYSJ
ALFP_ORYSJ
RL7A1_ORYSJ
ACT3_ORYSJ
PDI11_ORYSJ
RCA_ORYSJ
14336_ORYSJ
RL3_ORYSJ
CHLP_ORYSJ
CLPC3_ORYSJ
METE1_ORYSJ
UGDH4_ORYSJ
RK2_ORYSJ
RIC1_ORYSJ
EF1G3_ORYSJ
TIP22_ORYSJ
PSBD_ORYSJ
APX2_ORYSJ
RR7_ORYSJ
RIC2_ORYSJ
ALFC2_ORYSJ
14335_ORYSJ
14332_ORYSJ
PIP12_ORYSJ
40G2_ORYSJ
ACT7_ORYSJ
BAS1_ORYSJ
RAN2_ORYSI
14331_ORYSJ
BIP4_ORYSJ
ENO_ORYSJ
APX1_ORYSJ
APX4_ORYSJ
RL101_ORYSJ
CHLI_ORYSJ
RH52B_ORYSJ
CATA1_ORYSJ
RH15_ORYSJ
R27AA_ORYSJ
COPB1_ORYSJ
COB22_ORYSJ
METK1_ORYSJ
COB21_ORYSJ
RLA0_ORYSJ
ADHX_ORYSJ
CLPC4_ORYSJ
PIP21_ORYSJ
40C1_ORYSJ
PIP11_ORYSJ
UGDH5_ORYSJ
EF1D1_ORYSJ
RL102_ORYSJ
CSLF6_ORYSJ
ATPB_ORYSJ
COPG2_ORYSJ
RL52_ORYSJ
RS20_ORYSJ
UGDH1_ORYSJ
UGDH2_ORYSJ
P5CS_ORYSJ
DCVR_ORYSJ
CB23_ORYSJ
RH2_ORYSJ
CLPD1_ORYSJ
CLPD2_ORYSJ
GBLPA_ORYSJ
RS19_ORYSJ
RAF1_ORYSJ
CATA2_ORYSJ
RPN2_ORYSJ
RL51_ORYSJ
COPG1_ORYSJ
RR3_ORYSJ
RH37_ORYSJ
U496E_ORYSJ
EF1B_ORYSJ
RR8_ORYSJ
TCTP_ORYSJ
RLGP2_ORYSJ
RLGP1_ORYSJ
14337_ORYSJ
GATP3_ORYSJ
PR2E2_ORYSJ
U2A2A_ORYSJ
RH52C_ORYSJ
GRS12_ORYSJ
RR14_ORYSJ
RUB3_ORYSJ
SDHA_ORYSJ
TOC75_ORYSJ
RPOB_ORYSJ
HXK6_ORYSJ
SMT2_ORYSJ
GL814_ORYSJ
PIP22_ORYSJ
GATP1_ORYSJ
RK5_ORYSJ
OMT1_ORYSJ
KPYC1_ORYSJ
PRS7A_ORYSJ
GLO1_ORYSJ
ILV5_ORYSJ
CHLD_ORYSJ
RK16_ORYSJ
SYM_ORYSJ
PDC2_ORYSJ
GSTF1_ORYSJ
H2A4_ORYSJ
H2AXA_ORYSJ
H2AXB_ORYSJ
H2A1_ORYSJ
H2A6_ORYSJ
H2A2_ORYSJ
H2AV3_ORYSJ
H2A5_ORYSJ
H2AV2_ORYSJ
RL9_ORYSJ
RAN3_ORYSJ
CB22_ORYSJ
PDX11_ORYSJ
PDX12_ORYSJ
HEM3_ORYSJ
PAL1_ORYSJ
RK22_ORYSJ
RK14_ORYSJ
ASNS1_ORYSJ
GLNA2_ORYSJ
RL371_ORYSJ
RS8_ORYSJ
DPE2_ORYSJ
GLO5_ORYSJ
RS26_ORYSJ
VDAC1_ORYSJ
SCRK1_ORYSJ
CLPB2_ORYSJ
OST48_ORYSJ
AROF_ORYSJ
AROG_ORYSJ
RL18A_ORYSJ
TIP11_ORYSJ
LOX4_ORYSJ
SDH5_ORYSJ
H32_ORYSJ
CLPB3_ORYSJ
YCF4_ORYSJ
RR18_ORYSJ
HF101_ORYSJ
BIP2_ORYSJ
GBLPB_ORYSJ
PRX2C_ORYSJ
RPOC2_ORYSJ
RR2_ORYSJ
RS10A_ORYSJ
HEM2_ORYSJ
CYB_ORYSJ
PPOC_ORYSJ
DCUP2_ORYSJ
AT9_ORYSJ
CESA1_ORYSJ
PSAA_ORYSJ
RS3A_ORYSJ
VDAC5_ORYSJ
RR16_ORYSJ
ARGI1_ORYSJ
RS131_ORYSJ
PRP19_ORYSJ
TPR3_ORYSJ
TPR2_ORYSJ
TPR1_ORYSJ
COPB2_ORYSJ
CAD8B_ORYSJ
ISPH_ORYSJ
ADH1_ORYSJ
CLPP_ORYSJ
RZP23_ORYSJ
RZ21A_ORYSJ
DCUP1_ORYSJ
BIP3_ORYSJ
RH47B_ORYSJ
RH47A_ORYSJ
PSAB_ORYSJ
PRS6A_ORYSJ
SSY22_ORYSJ
HACL_ORYSJ
SPP_ORYSJ
SYK_ORYSJ
SR43C_ORYSJ
ODPB2_ORYSJ
OEP24_ORYSJ
KAT1_ORYSJ
PSBQ_ORYSJ
HIS1_ORYSJ
CCMH_ORYSJ
OLA1_ORYSJ
API5_ORYSJ
CK5P1_ORYSJ
6PGD2_ORYSJ
PRS4_ORYSJ
RR17_ORYSJ
RS7_ORYSJ
PDI22_ORYSJ
PSBA_ORYSJ
LKHA4_ORYSJ
IF4G1_ORYSJ
GUN10_ORYSJ
ACOC_ORYSJ
LGUL_ORYSJ
COPD2_ORYSJ
RH40_ORYSJ
RH14_ORYSJ
RPOC1_ORYSJ
CIPKU_ORYSJ
CALR_ORYSJ
DBR1_ORYSJ
CIPK7_ORYSJ
SDHB1_ORYSJ
TPIS_ORYSJ
LMBD1_ORYSJ
HEM6_ORYSJ
PMA1_ORYSJ
KN14K_ORYSJ
FTSH8_ORYSJ
OPR3_ORYSJ
OPR13_ORYSJ
RSLE2_ORYSJ
VATH_ORYSJ
MCM6_ORYSJ
MCM5_ORYSJ
CHLH_ORYSJ
CDKC2_ORYSJ
CDKF4_ORYSJ
CDKA1_ORYSJ
CDKD1_ORYSJ
CDKC1_ORYSJ
CDKE1_ORYSJ
CDKA2_ORYSJ
CDKF3_ORYSJ
GNA2_ORYSJ
PSBB_ORYSJ
SYHC_ORYSJ
KAD4_ORYSJ
KAD3_ORYSJ
OHK4_ORYSJ
RPOA_ORYSJ
CARA_ORYSJ
APR1_ORYSJ
ACLA3_ORYSJ
GATB_ORYSJ
DAPAT_ORYSJ
PURA1_ORYSJ
MDHC_ORYSJ
ACLB1_ORYSJ
CLC1_ORYSJ
GRXS1_ORYSJ
CAF2M_ORYSJ
KSL6_ORYSJ
GRXS4_ORYSJ
DDRGK_ORYSJ
SUCB_ORYSJ
CALM1_ORYSJ
GYRA_ORYSJ
RPAP2_ORYSJ
ILVB1_ORYSJ
THF1_ORYSJ
FER1_ORYSI
AGO1A_ORYSJ
AGO1B_ORYSJ
HAK15_ORYSJ
ARFP_ORYSJ
FH13_ORYSJ
GRS11_ORYSJ
APRL6_ORYSJ
HOX13_ORYSJ
RBR2_ORYSJ
KSL2_ORYSJ
GOGA5_ORYSJ
PSA_ORYSJ
P2C67_ORYSJ
C3H55_ORYSJ
KN14R_ORYSJ
PSA6_ORYSJ
PSBC_ORYSJ
SUS5_ORYSJ
KN7D_ORYSJ
NRAM6_ORYSJ
FH5_ORYSJ
RSZ21_ORYSJ
KN12G_ORYSJ
LOX1_ORYSJ
MCM2_ORYSJ
ACA3_ORYSJ
AGO3_ORYSJ
KAD1_ORYSJ
SYAP_ORYSJ
PAL2_ORYSJ
RH9_ORYSJ
HAK27_ORYSJ
HAK16_ORYSJ
ORC5_ORYSJ
FON1_ORYSJ
AGO1D_ORYSJ
CSPL4_ORYSJ
GME1_ORYSJ
KN7C_ORYSJ
PIRL5_ORYSJ
C3H11_ORYSJ
CDPK8_ORYSJ
ACLA1_ORYSJ
LOX5_ORYSJ
GLTB_ORYSJ
BASS2_ORYSJ
TOM20_ORYSJ
TNPO1_ORYSJ
SNAT1_ORYSJ
NOC2L_ORYSJ
HAK18_ORYSJ
LOX2_ORYSJ
VLN5_ORYSJ
NEK6_ORYSJ
KITH_ORYSJ
P2C52_ORYSJ
GUF1_ORYSJ
SWT7D_ORYSJ
P2C57_ORYSJ
BGAL9_ORYSJ
IN21B_ORYSJ
MAD56_ORYSJ
ODPB3_ORYSJ
TOR_ORYSJ
MAD33_ORYSJ
F16P2_ORYSJ
MAD17_ORYSJ
GMPP1_ORYSJ
FLOT1_ORYSJ
PUB73_ORYSJ
GT32_ORYSJ
CAN1_ORYSJ
CESA8_ORYSJ
CESA2_ORYSJ
CSLD4_ORYSJ
CSLD2_ORYSJ
CESA6_ORYSJ
CESA4_ORYSJ
CESA7_ORYSJ
CESA5_ORYSJ
CSLD3_ORYSJ
CSLD1_ORYSJ
UBC5B_ORYSJ
NNJA2_ORYSJ
NNJA3_ORYSJ
NNJA1_ORYSJ
KN14F_ORYSJ
CCB12_ORYSJ
AGO1C_ORYSJ
FH18_ORYSJ
FH11_ORYSJ
FH1_ORYSJ
FH9_ORYSJ
FH2_ORYSJ
FH16_ORYSJ
CDKF1_ORYSJ
CML23_ORYSJ
OHK5_ORYSJ
NIP12_ORYSJ
NIP11_ORYSJ
CADH2_ORYSJ
LONM_ORYSJ
PNP1_ORYSJ
YSL3_ORYSJ
DXS2_ORYSJ
PTC1_ORYSJ
D2HDH_ORYSJ
ACR22_ORYSJ
6PGD1_ORYSJ
KCY3_ORYSJ
KCY4_ORYSJ
MAD47_ORYSJ
CLPB1_ORYSJ
CRS1_ORYSJ
ATAB2_ORYSJ
KAD6_ORYSJ
GT11_ORYSJ
AMPL2_ORYSJ
ADC2_ORYSJ
HFA2A_ORYSJ
PUS6_ORYSJ
ODPA2_ORYSJ
PIRL4_ORYSJ
PLAT3_ORYSJ
TBT1_ORYSJ
EG1_ORYSJ
CKX3_ORYSJ
SPL10_ORYSJ
KN14M_ORYSJ
STT3A_ORYSJ
CESAB_ORYSJ
MTHR_ORYSJ
FH7_ORYSJ
ACA10_ORYSJ
RT03_ORYSJ
P2C59_ORYSJ
P2C45_ORYSJ
BRL1_ORYSJ

## Sheet: Sheet2
Proteins identified in BirAG (control)
ACC2_ORYSJ
RL371_ORYSJ
ACC1_ORYSJ
MCCA_ORYSJ
ALFC1_ORYSJ
R27AA_ORYSJ
ALFC3_ORYSJ
RS8_ORYSJ
R27AB_ORYSJ
SUS1_ORYSJ
RK27_ORYSJ
ATPAM_ORYSJ
H32_ORYSJ
H33_ORYSJ
ATPA_ORYSJ
RBL_ORYSJ
RS132_ORYSJ
RS4_ORYSJ
RR7_ORYSJ
RR17_ORYSJ
RR14_ORYSJ
RL101_ORYSJ
BIP4_ORYSJ
HSP82_ORYSJ
HSP81_ORYSJ
BIP1_ORYSJ
ADT_ORYSJ
RL7A1_ORYSJ
H2B9_ORYSJ
ACT1_ORYSJ
ALFC2_ORYSJ
IF4A3_ORYSJ
PLDA1_ORYSJ
P2C62_ORYSJ
BIP5_ORYSJ
IF4A1_ORYSJ
RL102_ORYSJ
EF1A_ORYSJ
G3PC2_ORYSJ
RS131_ORYSJ
RS16_ORYSJ
TBA2_ORYSJ
RK2_ORYSJ
IF4G_ORYSJ
ACT7_ORYSJ
CHLP_ORYSJ
G3PC3_ORYSJ
RS3A_ORYSJ
H2B1_ORYSJ
RR4_ORYSJ
SUS2_ORYSJ
H2A5_ORYSJ
PSBA_ORYSJ
TBB1_ORYSJ
G3PC1_ORYSJ
RBS2_ORYSJ
RL11_ORYSJ
TIP22_ORYSJ
PSBC_ORYSJ
RK33_ORYSJ
ATPB_ORYSJ
CB23_ORYSJ
PORA_ORYSJ
H2A6_ORYSJ
H2A4_ORYSJ
RL3_ORYSJ
METE2_ORYSJ
EF1G2_ORYSJ
TBB7_ORYSJ
EF1G3_ORYSJ
METE1_ORYSJ
CB21_ORYSJ
RS26_ORYSJ
PSBD_ORYSJ
H2AV2_ORYSJ
H2AV3_ORYSJ
H2AXA_ORYSJ
H2A3_ORYSJ
EF1G1_ORYSJ
SRP14_ORYSJ
RL52_ORYSJ
RL30_ORYSJ
U496E_ORYSJ
CLPC1_ORYSJ
TBA1_ORYSJ
PORB_ORYSJ
CB22_ORYSJ
PDC1_ORYSJ
PMA1_ORYSJ
RL51_ORYSJ
KPYC1_ORYSJ
RS15_ORYSJ
RR18_ORYSJ
RR16_ORYSJ
KPYC2_ORYSJ
GSA_ORYSJ
TBB8_ORYSJ
RL40A_ORYSJ
ATPF_ORYSJ
CLH1_ORYSJ
ALFP_ORYSJ
SCRK2_ORYSJ
RR19_ORYSJ
LOX4_ORYSJ
RAN2_ORYSI
CLPC2_ORYSJ
RL9_ORYSJ
PRS7A_ORYSJ
COPD2_ORYSJ
COPD1_ORYSJ
COPD3_ORYSJ
PIP12_ORYSJ
RR2_ORYSJ
LOXC2_ORYSJ
14333_ORYSJ
BIP2_ORYSJ
ATPBM_ORYSJ
PSBB_ORYSJ
COPZ2_ORYSJ
RR8_ORYSJ
UGDH2_ORYSJ
YCF4_ORYSJ
ARF1_ORYSJ
RR12_ORYSJ
RS20_ORYSJ
PDX11_ORYSJ
UGDH1_ORYSJ
UGDH5_ORYSJ
PAL1_ORYSJ
ADH1_ORYSJ
ORR23_ORYSJ
OML2_ORYSJ
KATAM_ORYSJ
ILV5_ORYSJ
RS10A_ORYSJ
TCTP_ORYSJ
RK16_ORYSJ
PSBQ_ORYSJ
RR15_ORYSJ
ALDO1_ORYSJ
IF4G1_ORYSJ
HBL3_ORYSJ
HBL2_ORYSJ
RR3_ORYSJ
GLO1_ORYSJ
HBL4_ORYSJ
GLO5_ORYSJ
GLO3_ORYSJ
14331_ORYSJ
RAN3_ORYSJ
40C1_ORYSJ
MTHR_ORYSJ
AROG_ORYSJ
PPDK1_ORYSJ
CLPD2_ORYSJ
CLPD1_ORYSJ
SGT1_ORYSJ
RH2_ORYSJ
RU1A_ORYSJ
RIC1_ORYSJ
RL18A_ORYSJ
OPR3_ORYSJ
OPR1_ORYSJ
P2SAF_ORYSJ
GBLPA_ORYSJ
COPE1_ORYSJ
SPX1_ORYSJ
RK20_ORYSJ
PLDA2_ORYSJ
CML13_ORYSJ
CML8_ORYSJ
COX2_ORYSJ
NAP1B_ORYSJ
PRS4_ORYSJ
BAS1_ORYSJ
SLY1_ORYSJ
PIP26_ORYSJ
GME2_ORYSJ
GME1_ORYSJ
NRAM6_ORYSJ
RT31_ORYSJ
PRS6A_ORYSJ
HAK16_ORYSJ
HAK27_ORYSJ
SUS5_ORYSJ
DNM1B_ORYSJ
RK14_ORYSJ
APRL6_ORYSJ
PIP21_ORYSJ
GATB_ORYSJ
RK5_ORYSJ
ACOC_ORYSJ
AGO4B_ORYSJ
AGO4A_ORYSJ
AGO7_ORYSJ
COPA1_ORYSJ
COPA3_ORYSJ
GBLPB_ORYSJ
AMPL2_ORYSJ
RK32_ORYSJ
DUS3L_ORYSJ
RUB3_ORYSJ
CESA9_ORYSJ
HIR1_ORYSJ
FH15_ORYSJ
OEP24_ORYSJ
ABAH3_ORYSJ
P2C18_ORYSJ
4CLL1_ORYSJ
4CL2_ORYSJ
14337_ORYSJ
RGP1_ORYSJ
MTK1_ORYSJ
RAF1_ORYSJ
HEM2_ORYSJ
VDAC1_ORYSJ
TADA2_ORYSJ
ITPK1_ORYSJ
AKT2_ORYSJ
PSD2_ORYSJ
DNLI4_ORYSJ
SPL10_ORYSJ
DRM2_ORYSJ
HAK15_ORYSJ
P2C50_ORYSJ
TOC75_ORYSJ
GYRB_ORYSJ
HOX9_ORYSJ
CESAB_ORYSJ
API5_ORYSJ
AB31G_ORYSJ
FH13_ORYSJ
ORR28_ORYSJ
KPRS2_ORYSJ
DRM3_ORYSJ
CDPKG_ORYSJ
DBR1_ORYSJ
NDUS3_ORYSJ
RLA0_ORYSJ
RL391_ORYSJ
HBL1_ORYSJ
SPSA1_ORYSJ
PSMD6_ORYSJ
RCA_ORYSJ
ARGI1_ORYSJ
CCA11_ORYSJ
CCA13_ORYSJ
RSLE1_ORYSJ
NOC2L_ORYSJ
GT32_ORYSJ
KNOS1_ORYSJ
C3H43_ORYSJ
CDPKF_ORYSJ
QSOX1_ORYSJ
SFR2_ORYSJ
RT12_ORYSJ
BH148_ORYSJ
HS232_ORYSJ
VLN4_ORYSJ
THF1_ORYSJ
Y2559_ORYSJ
GLT1_ORYSJ
RH35A_ORYSJ
ROC9_ORYSJ
ODPA2_ORYSJ
EG1_ORYSJ
LOX6_ORYSJ
HOX26_ORYSJ
ACC2_ORYSJ
SUS1_ORYSJ
RBL_ORYSJ
TBB3_ORYSJ
TBB1_ORYSJ
TBB7_ORYSJ
TBB4_ORYSJ
TBB6_ORYSJ
ACC1_ORYSJ
ATPAM_ORYSJ
HSP82_ORYSJ
MCCA_ORYSJ
SUS2_ORYSJ
HSP81_ORYSJ
CLH1_ORYSJ
CLPC1_ORYSJ
EF1A_ORYSJ
ACT1_ORYSJ
ALFC1_ORYSJ
ATPA_ORYSJ
ADT_ORYSJ
RR4_ORYSJ
ATPBM_ORYSJ
IF4A1_ORYSJ
ALFC3_ORYSJ
G3PC2_ORYSJ
PORA_ORYSJ
CLPC2_ORYSJ
SCRK2_ORYSJ
14333_ORYSJ
BIP1_ORYSJ
TBA2_ORYSJ
G3PC3_ORYSJ
ACT2_ORYSJ
RBS1_ORYSJ
ALFP_ORYSJ
ARF1_ORYSJ
EF1G2_ORYSJ
TBA1_ORYSJ
COPA3_ORYSJ
EF1G1_ORYSJ
RL11_ORYSJ
RS4_ORYSJ
H2B2_ORYSJ
H2B9_ORYSJ
H2B10_ORYSJ
RR7_ORYSJ
COPA1_ORYSJ
PSBD_ORYSJ
RK2_ORYSJ
PORB_ORYSJ
TIP22_ORYSJ
BIP4_ORYSJ
RS16_ORYSJ
EF1G3_ORYSJ
METK1_ORYSJ
ALFC2_ORYSJ
RH3_ORYSJ
RLA0_ORYSJ
RL102_ORYSJ
GSA_ORYSJ
14336_ORYSJ
RL101_ORYSJ
APX2_ORYSJ
R27AA_ORYSJ
RCA_ORYSJ
METE1_ORYSJ
U496E_ORYSJ
RL52_ORYSJ
RL3_ORYSJ
CHLP_ORYSJ
P5CS_ORYSJ
PDI11_ORYSJ
CATA1_ORYSJ
PIP12_ORYSJ
GBLPA_ORYSJ
RIC1_ORYSJ
14335_ORYSJ
14332_ORYSJ
RL51_ORYSJ
ATPB_ORYSJ
BAS1_ORYSJ
RR3_ORYSJ
RS19_ORYSJ
ADHX_ORYSJ
APX1_ORYSJ
RAF1_ORYSJ
UGDH4_ORYSJ
PIP11_ORYSJ
COB22_ORYSJ
COB23_ORYSJ
PIP21_ORYSJ
RIC2_ORYSJ
RH52B_ORYSJ
RUB1_ORYSJ
ENO_ORYSJ
CLPD2_ORYSJ
CLPD1_ORYSJ
RAN2_ORYSI
RL7A1_ORYSJ
RR8_ORYSJ
RH15_ORYSJ
RL9_ORYSJ
TCTP_ORYSJ
RK5_ORYSJ
RR14_ORYSJ
COPB1_ORYSJ
H2A4_ORYSJ
H2A6_ORYSJ
H2A3_ORYSJ
H2A5_ORYSJ
H2AV3_ORYSJ
H2AXA_ORYSJ
H2AXB_ORYSJ
H2AV2_ORYSJ
APX4_ORYSJ
CHLI_ORYSJ
14331_ORYSJ
40C1_ORYSJ
RLGP2_ORYSJ
CB23_ORYSJ
RUB3_ORYSJ
CLPC3_ORYSJ
RH37_ORYSJ
UGDH1_ORYSJ
UGDH2_ORYSJ
PRS7A_ORYSJ
PIP22_ORYSJ
COB21_ORYSJ
GLNA2_ORYSJ
RS20_ORYSJ
40G2_ORYSJ
RL371_ORYSJ
ILV5_ORYSJ
VDAC1_ORYSJ
GRS12_ORYSJ
PR2E2_ORYSJ
DCVR_ORYSJ
PDC2_ORYSJ
RPN2_ORYSJ
GSTF1_ORYSJ
RPOB_ORYSJ
RS8_ORYSJ
CATA2_ORYSJ
EF1D1_ORYSJ
TOC75_ORYSJ
RS26_ORYSJ
RR18_ORYSJ
RK14_ORYSJ
YCF4_ORYSJ
PSBA_ORYSJ
DCUP2_ORYSJ
OMT1_ORYSJ
GL814_ORYSJ
H32_ORYSJ
AROF_ORYSJ
GATP3_ORYSJ
SMT2_ORYSJ
RH52C_ORYSJ
SYM_ORYSJ
HEM3_ORYSJ
GBLPB_ORYSJ
COPG2_ORYSJ
CHLD_ORYSJ
RS10A_ORYSJ
GATP1_ORYSJ
OEP24_ORYSJ
PDX11_ORYSJ
PDX12_ORYSJ
CIPK7_ORYSJ
PRS6A_ORYSJ
COPG1_ORYSJ
HACL_ORYSJ
SDHA_ORYSJ
PIP26_ORYSJ
CCMH_ORYSJ
RS131_ORYSJ
GATB_ORYSJ
SPP_ORYSJ
SYHC_ORYSJ
KPYC2_ORYSJ
RS3A_ORYSJ
RR16_ORYSJ
EF1D2_ORYSJ
BIP2_ORYSJ
SDH5_ORYSJ
PSAA_ORYSJ
PMA1_ORYSJ
U2A2A_ORYSJ
ARGI1_ORYSJ
LKHA4_ORYSJ
PAL1_ORYSJ
RR17_ORYSJ
ASNS1_ORYSJ
PSAB_ORYSJ
PDC1_ORYSJ
CYB_ORYSJ
FTSH8_ORYSJ
COPB2_ORYSJ
RR2_ORYSJ
RS7_ORYSJ
SCRK1_ORYSJ
KN14K_ORYSJ
TIP11_ORYSJ
PRX2C_ORYSJ
OML2_ORYSJ
OML5_ORYSJ
VATH_ORYSJ
AT9_ORYSJ
OST48_ORYSJ
PRP19_ORYSJ
RL18A_ORYSJ
RK22_ORYSJ
RT03_ORYSJ
APR1_ORYSJ
FAN1_ORYSJ
G6PIA_ORYSJ
PPOC_ORYSJ
RZP23_ORYSJ
DBR1_ORYSJ
TPR3_ORYSJ
TPR1_ORYSJ
TPR2_ORYSJ
DCUP1_ORYSJ
C3H55_ORYSJ
HF101_ORYSJ
ACOC_ORYSJ
CIPKU_ORYSJ
HXK6_ORYSJ
CSLF6_ORYSJ
SUS7_ORYSJ
PSBQ_ORYSJ
ODPB2_ORYSJ
DDRGK_ORYSJ
RZ21A_ORYSJ
SUCA_ORYSJ
EF1B_ORYSJ
ACA3_ORYSJ
LOX4_ORYSJ
GUF1_ORYSJ
CDKF4_ORYSJ
CDKC2_ORYSJ
CDKE1_ORYSJ
CDKF3_ORYSJ
CDKD1_ORYSJ
MPK6_ORYSJ
POLIB_ORYSJ
RBR2_ORYSJ
CLPB3_ORYSJ
RPOA_ORYSJ
DRM2_ORYSJ
APRL6_ORYSJ
IF4G_ORYSJ
PTC1_ORYSJ
FTSH4_ORYSJ
HAK15_ORYSJ
HBL3_ORYSJ
GLO5_ORYSJ
BBRD_ORYSJ
GRC15_ORYSJ
PURA2_ORYSJ
AGO3_ORYSJ
NRAM6_ORYSJ
BASS2_ORYSJ
PSBC_ORYSJ
AB13C_ORYSJ
DJC43_ORYSJ
DNM1B_ORYSJ
DPE2_ORYSJ
SPSA3_ORYSJ
KITH_ORYSJ
KN7H_ORYSJ
PX115_ORYSJ
CLPP_ORYSJ
AT7_ORYSJ
SPY_ORYSJ
KN7D_ORYSJ
P2C67_ORYSJ
JM703_ORYSJ
NOC2L_ORYSJ
DNLI4_ORYSJ
CFM3_ORYSJ
CSPL4_ORYSJ
PRS4_ORYSJ
UREA_ORYSJ
MAD56_ORYSJ
P2SAF_ORYSJ
GMPP1_ORYSJ
AB42G_ORYSJ
F16P2_ORYSJ
IF4G1_ORYSJ
KCY3_ORYSJ
KCY2_ORYSJ
P2C57_ORYSJ
OHK4_ORYSJ
MCM2_ORYSJ
MCM6_ORYSJ
ZEP1_ORYSJ
ACLA3_ORYSJ
ACLA1_ORYSJ
CHLH_ORYSJ
SUCB_ORYSJ
RPOC2_ORYSJ
HAK11_ORYSJ
GLTB_ORYSJ
XB3_ORYSJ
KAD1_ORYSJ
DAPAT_ORYSJ
GT32_ORYSJ
FER1_ORYSI
MTHR_ORYSJ
XPOT_ORYSJ
AB49G_ORYSJ
GT3_ORYSJ
HOX13_ORYSJ
SE14_ORYSJ
ADC2_ORYSJ
MPK17_ORYSJ
MPK9_ORYSJ
MPK15_ORYSJ
MPK7_ORYSJ
MPK16_ORYSJ
MPK11_ORYSJ
MPK12_ORYSJ
MPK8_ORYSJ
MPK13_ORYSJ
IF4A2_ORYSJ
CCA11_ORYSJ
MFP_ORYSJ
TOR_ORYSJ
SYK_ORYSJ
CAF1M_ORYSJ
LOX1_ORYSJ
P2C74_ORYSJ
KATAM_ORYSJ
KN12F_ORYSJ
ACR22_ORYSJ
MAD33_ORYSJ
Y7833_ORYSJ
CLPB1_ORYSJ
WDR12_ORYSJ
PIRL2_ORYSJ
MUB3_ORYSJ
KSL10_ORYSJ
LONM_ORYSJ
DCDA_ORYSJ
CIPKC_ORYSJ
MP703_ORYSJ
DJC15_ORYSJ
MP701_ORYSJ
CSLD2_ORYSJ
HCAR_ORYSJ
RK18_ORYSJ
HEMH2_ORYSJ
MYST1_ORYSJ

## Sheet: Sheet3
Proteins identified in Hd3aBirAG
ACC2_ORYSJ
RBL_ORYSJ
SUS1_ORYSJ
HD3A_ORYSJ
ATPB_ORYSJ
ATPA_ORYSJ
RL371_ORYSJ
CLH2_ORYSJ
ATPAM_ORYSJ
SUS3_ORYSJ
MCCA_ORYSJ
HSP83_ORYSJ
TBB4_ORYSJ
TBB3_ORYSJ
TBB1_ORYSJ
TBB7_ORYSJ
ALFC1_ORYSJ
SUS2_ORYSJ
HSP81_ORYSJ
TBB2_ORYSJ
LOX4_ORYSJ
ALFC3_ORYSJ
PORA_ORYSJ
G3PC2_ORYSJ
ADT_ORYSJ
CHLP_ORYSJ
RBS1_ORYSJ
PSBC_ORYSJ
ACT1_ORYSJ
RS132_ORYSJ
CB23_ORYSJ
TBB8_ORYSJ
G3PC3_ORYSJ
EF1A_ORYSJ
TBA2_ORYSJ
CLPC1_ORYSJ
BIP1_ORYSJ
R27AB_ORYSJ
R27AA_ORYSJ
METE1_ORYSJ
EF1G3_ORYSJ
PSBA_ORYSJ
METE2_ORYSJ
PMA1_ORYSJ
G3PC1_ORYSJ
EF1G1_ORYSJ
IF4A1_ORYSJ
CLPC2_ORYSJ
EF1G2_ORYSJ
PSBD_ORYSJ
ACT3_ORYSJ
ATPBM_ORYSJ
COPA1_ORYSJ
GSA_ORYSJ
RK27_ORYSJ
ALFP_ORYSJ
PIP12_ORYSJ
BIP4_ORYSJ
SCRK2_ORYSJ
PPDK1_ORYSJ
ACT2_ORYSJ
COPA2_ORYSJ
RS131_ORYSJ
RS4_ORYSJ
UGDH3_ORYSJ
UGDH5_ORYSJ
ACC1_ORYSJ
RR4_ORYSJ
RCA_ORYSJ
TIP22_ORYSJ
ADH1_ORYSJ
ACT7_ORYSJ
ACOC_ORYSJ
KPYC1_ORYSJ
COPA3_ORYSJ
TBA1_ORYSJ
RR17_ORYSJ
BIP5_ORYSJ
GLTB_ORYSJ
RL11_ORYSJ
RIC1_ORYSJ
RL52_ORYSJ
KPYC2_ORYSJ
MFP_ORYSJ
ARF1_ORYSJ
14336_ORYSJ
ALFC2_ORYSJ
RL101_ORYSJ
RS8_ORYSJ
ATPF_ORYSJ
14333_ORYSJ
RR7_ORYSJ
RL51_ORYSJ
PSAB_ORYSJ
RL7A2_ORYSJ
PSBB_ORYSJ
CB22_ORYSJ
RLA0_ORYSJ
40C1_ORYSJ
6PGD1_ORYSJ
RL102_ORYSJ
H2B9_ORYSJ
CB21_ORYSJ
H33_ORYSJ
RAN2_ORYSI
FTSH1_ORYSJ
H32_ORYSJ
ENO_ORYSJ
ACEA_ORYSJ
RL40A_ORYSJ
AATC_ORYSJ
RS16_ORYSJ
PIP11_ORYSJ
RS3A_ORYSJ
PSAC_ORYSJ
P5CS_ORYSJ
RR14_ORYSJ
ADH2_ORYSJ
RL3_ORYSJ
PORB_ORYSJ
RS26_ORYSJ
PSAA_ORYSJ
RK14_ORYSJ
PIP26_ORYSJ
PIP21_ORYSJ
RK2_ORYSJ
RL18A_ORYSJ
GBLPA_ORYSJ
PSBQ_ORYSJ
LOXC2_ORYSJ
CLPC3_ORYSJ
METK2_ORYSJ
IF4G_ORYSJ
FTSH2_ORYSJ
14332_ORYSJ
14335_ORYSJ
ILV5_ORYSJ
RL9_ORYSJ
PSMD6_ORYSJ
RIC2_ORYSJ
UGDH1_ORYSJ
UGDH2_ORYSJ
PDC2_ORYSJ
H2A6_ORYSJ
H2A4_ORYSJ
H2A3_ORYSJ
H2AXA_ORYSJ
H2AV3_ORYSJ
H2A5_ORYSJ
H2AV2_ORYSJ
GLO1_ORYSJ
RGP1_ORYSJ
PLDA1_ORYSJ
NDUS3_ORYSJ
PAL1_ORYSJ
COPD2_ORYSJ
COPD1_ORYSJ
P2C62_ORYSJ
COB23_ORYSJ
COB22_ORYSJ
RR8_ORYSJ
RPN2_ORYSJ
RR2_ORYSJ
EF1D1_ORYSJ
GLO3_ORYSJ
PDX11_ORYSJ
PDX12_ORYSJ
APX1_ORYSJ
COPG2_ORYSJ
PRS4_ORYSJ
14331_ORYSJ
COPB1_ORYSJ
APM1A_ORYSJ
RH3_ORYSJ
PIP13_ORYSJ
PRS7A_ORYSJ
P2SAF_ORYSJ
HEM2_ORYSJ
CLPD1_ORYSJ
RS20_ORYSJ
COB21_ORYSJ
AROG_ORYSJ
PIP22_ORYSJ
RFT1_ORYSJ
14334_ORYSJ
ODPB2_ORYSJ
RK16_ORYSJ
RH37_ORYSJ
RH52B_ORYSJ
AMPL2_ORYSJ
SUS5_ORYSJ
RL30_ORYSJ
GATB_ORYSJ
PDC1_ORYSJ
MDHG_ORYSJ
P2C57_ORYSJ
RK33_ORYSJ
MASY_ORYSJ
APX2_ORYSJ
RH2_ORYSJ
ASPR1_ORYSJ
RGP3_ORYSJ
6PGD2_ORYSJ
PRS6A_ORYSJ
PPDK2_ORYSJ
CLPC4_ORYSJ
RS7_ORYSJ
SDHA_ORYSJ
GLO5_ORYSJ
KN14L_ORYSJ
OMT1_ORYSJ
SCRK1_ORYSJ
TPPII_ORYSJ
CHLD_ORYSJ
VDAC5_ORYSJ
U496E_ORYSJ
RH56_ORYSJ
TCTP_ORYSJ
VA0D_ORYSJ
RAF1_ORYSJ
RLGP2_ORYSJ
HBL2_ORYSJ
AB36G_ORYSJ
HEM3_ORYSJ
ADHX_ORYSJ
COPD3_ORYSJ
ARGC_ORYSJ
CALR_ORYSJ
PDI11_ORYSJ
CESA1_ORYSJ
AT9_ORYSJ
PX115_ORYSJ
CLC1_ORYSJ
CAD8C_ORYSJ
RR3_ORYSJ
ISPG_ORYSJ
ODPB3_ORYSJ
METK3_ORYSJ
CLPD2_ORYSJ
LOXC1_ORYSJ
RK18_ORYSJ
AB32G_ORYSJ
GBLPB_ORYSJ
CYB6_ORYSJ
R10A_ORYSJ
AROF_ORYSJ
MDHC_ORYSJ
RR19_ORYSJ
AB43G_ORYSJ
RK5_ORYSJ
RS10A_ORYSJ
RH40_ORYSJ
RH52A_ORYSJ
RH30_ORYSJ
RH14_ORYSJ
SRP14_ORYSJ
COP51_ORYSJ
40G2_ORYSJ
GLT1_ORYSJ
CLPB2_ORYSJ
OLA1_ORYSJ
CARB_ORYSJ
IF4G1_ORYSJ
SR43C_ORYSJ
ACLB1_ORYSJ
AB35G_ORYSJ
AB39G_ORYSJ
AB42G_ORYSJ
AB34G_ORYSJ
AB37G_ORYSJ
AB51G_ORYSJ
AB40G_ORYSJ
AB44G_ORYSJ
AB48G_ORYSJ
AB31G_ORYSJ
AB53G_ORYSJ
OML2_ORYSJ
IMA1B_ORYSJ
ODPB4_ORYSJ
GSTF2_ORYSJ
CLPP_ORYSJ
CLPB3_ORYSJ
PR2E2_ORYSJ
RAN3_ORYSJ
GSTF1_ORYSJ
GME1_ORYSJ
PPT1_ORYSJ
VLN2_ORYSJ
HIR1_ORYSJ
AARE1_ORYSJ
GLNA2_ORYSJ
YCF4_ORYSJ
HBL3_ORYSJ
NDHH_ORYSJ
COPG1_ORYSJ
PX111_ORYSJ
HIRL2_ORYSJ
HIRL1_ORYSJ
APX4_ORYSJ
GATP3_ORYSJ
LOX2_ORYSJ
MTHR_ORYSJ
APM1B_ORYSJ
G6PIA_ORYSJ
G6PIB_ORYSJ
GDT15_ORYSJ
SDH5_ORYSJ
RH52C_ORYSJ
GSTU6_ORYSJ
KAT1_ORYSJ
RLGP1_ORYSJ
CATA1_ORYSJ
DPE2_ORYSJ
VDAC3_ORYSJ
14337_ORYSJ
PDC3_ORYSJ
HOX13_ORYSJ
ODPA3_ORYSJ
SGT1_ORYSJ
U2A2A_ORYSJ
U2A2B_ORYSJ
BIP2_ORYSJ
BASS2_ORYSJ
IMA1A_ORYSJ
ODPA1_ORYSJ
NAP1B_ORYSJ
CHLI_ORYSJ
BIG_ORYSJ
VDAC1_ORYSJ
DRM2_ORYSJ
TPR1_ORYSJ
RR18_ORYSJ
COPB2_ORYSJ
TPR2_ORYSJ
BIP3_ORYSJ
SUMO1_ORYSJ
RR15_ORYSJ
MCM6_ORYSJ
MCM5_ORYSJ
HACL_ORYSJ
BAS1_ORYSJ
GATP1_ORYSJ
DPE1_ORYSJ
COPE1_ORYSJ
OEP24_ORYSJ
DCDA_ORYSJ
P2C18_ORYSJ
CARA_ORYSJ
EF1B_ORYSJ
RR16_ORYSJ
GL814_ORYSJ
GLT2_ORYSJ
RUB3_ORYSJ
LGUL_ORYSJ
SPD1_ORYSJ
DCUP2_ORYSJ
APX3_ORYSJ
ACLA3_ORYSJ
NU5C_ORYSJ
APR1_ORYSJ
RH38_ORYSJ
TOC75_ORYSJ
TNPO1_ORYSJ
RTOR1_ORYSJ
KN13B_ORYSJ
KN13A_ORYSJ
NRAM6_ORYSJ
RR11_ORYSJ
RS19_ORYSJ
PSAH_ORYSJ
DCVR_ORYSJ
RU1A_ORYSJ
BADH2_ORYSI
HXK6_ORYSJ
CIPKU_ORYSJ
SPP1_ORYSJ
CALM3_ORYSJ
Y3216_ORYSJ
MTK1_ORYSJ
CHARK_ORYSJ
MPK2_ORYSJ
TPR3_ORYSJ
HACL1_ORYSJ
APRL6_ORYSJ
MTND3_ORYSJ
PX113_ORYSJ
TPIS_ORYSJ
SYM_ORYSJ
FTSH5_ORYSJ
FTSH6_ORYSJ
FTSH4_ORYSJ
OMT15_ORYSJ
TIP11_ORYSJ
RPOB_ORYSJ
GUN10_ORYSJ
RSZ21_ORYSJ
TGA22_ORYSJ
TGA21_ORYSJ
RL393_ORYSJ
NCKP1_ORYSJ
DBR1_ORYSJ
VATH_ORYSJ
UMPS1_ORYSJ
PID2_ORYSJ
KCY3_ORYSJ
ARGI1_ORYSJ
HAK15_ORYSJ
AB38G_ORYSJ
UCRIA_ORYSJ
UGE1_ORYSJ
CESA7_ORYSJ
RHD3_ORYSJ
KATAM_ORYSJ
P2C45_ORYSJ
MEL1_ORYSJ
AGO13_ORYSJ
MPK5_ORYSJ
AB45G_ORYSJ
PRP2B_ORYSJ
OST48_ORYSJ
BGL17_ORYSJ
UP12_ORYSJ
PPOC_ORYSJ
ACLA2_ORYSJ
KN12C_ORYSJ
PETD_ORYSJ
NOC2L_ORYSJ
GRS12_ORYSJ
HAK27_ORYSJ
HAK16_ORYSJ
SUS6_ORYSJ
CDKG1_ORYSJ
LOX3_ORYSJ
ALDO1_ORYSJ
CDPKJ_ORYSJ
HXK5_ORYSJ
HS181_ORYSJ
PIRL7_ORYSJ
KN14K_ORYSJ
ILVB1_ORYSJ
ROC3_ORYSJ
4CLL4_ORYSJ
GSTU1_ORYSJ
NRX12_ORYSJ
SPSA5_ORYSJ
S40A2_ORYSJ
ROC9_ORYSJ
CESA9_ORYSJ
LKHA4_ORYSJ
HXK3_ORYSJ
CAF1P_ORYSJ
FON1_ORYSJ
ADPO3_ORYSJ
INV3_ORYSJ
RS21_ORYSJ
RLA3_ORYSJ
TDR_ORYSJ
BSL1_ORYSJ
DRB7_ORYSJ
DRB8_ORYSJ
CAN1_ORYSJ
IVD_ORYSJ
CML1_ORYSJ
BBRD_ORYSJ
C71Z6_ORYSJ
C71Z7_ORYSJ
Y7797_ORYSJ
CCB12_ORYSJ
AGO1D_ORYSJ
AGO1C_ORYSJ
MP703_ORYSJ
PROFX_ORYSJ
FTSH8_ORYSJ
CSLA9_ORYSJ
AGO3_ORYSJ
GAT17_ORYSJ
RFC3_ORYSJ
PHT1_ORYSJ
HS17A_ORYSJ
KN7F_ORYSJ
FH11_ORYSJ
FH2_ORYSJ
FH10_ORYSJ
CDPKF_ORYSJ
CML9_ORYSJ
RDR4_ORYSJ
DPNP_ORYSJ
VLN5_ORYSJ
HEM6_ORYSJ
ORYA_ORYSJ
OBGC1_ORYSJ
DHR25_ORYSJ
SPL10_ORYSJ
PNH1_ORYSJ
PHOT2_ORYSJ
BRE1A_ORYSJ
BGAL6_ORYSJ
RH25_ORYSJ
GH313_ORYSJ
GT32_ORYSJ
EGY2_ORYSJ
CCP31_ORYSJ
CIPKD_ORYSJ
NRX3_ORYSJ
KN14A_ORYSJ
PMM_ORYSJ
KN14D_ORYSJ
PWD_ORYSJ
SSY22_ORYSJ
ATPE_ORYSJ
KN7C_ORYSJ
BH148_ORYSJ
VIV_ORYSJ
GUN22_ORYSJ
GT21_ORYSJ
BP103_ORYSJ
U496A_ORYSJ
Y8219_ORYSJ
YCF73_ORYSJ
ACC2_ORYSJ
SUS1_ORYSJ
TBB3_ORYSJ
TBB7_ORYSJ
TBB1_ORYSJ
TBB4_ORYSJ
TBB6_ORYSJ
RBL_ORYSJ
ATPAM_ORYSJ
CLPC1_ORYSJ
CLH1_ORYSJ
HSP82_ORYSJ
CLPC2_ORYSJ
ACC1_ORYSJ
SUS2_ORYSJ
HSP81_ORYSJ
EF1A_ORYSJ
G3PC2_ORYSJ
ATPA_ORYSJ
RR4_ORYSJ
ALFC1_ORYSJ
IF4A1_ORYSJ
ACT1_ORYSJ
ATPBM_ORYSJ
G3PC3_ORYSJ
ADT_ORYSJ
ALFC3_ORYSJ
G3PC1_ORYSJ
PORA_ORYSJ
14333_ORYSJ
SCRK2_ORYSJ
ALFP_ORYSJ
COPA3_ORYSJ
COPA1_ORYSJ
TBA2_ORYSJ
MCCA_ORYSJ
ARF1_ORYSJ
RK2_ORYSJ
RBS1_ORYSJ
14336_ORYSJ
RS16_ORYSJ
TBA1_ORYSJ
COPA2_ORYSJ
RH3_ORYSJ
R27AA_ORYSJ
HD3A_ORYSJ
ACT2_ORYSJ
EF1G3_ORYSJ
EF1G2_ORYSJ
PSBD_ORYSJ
RR7_ORYSJ
TIP22_ORYSJ
ACT3_ORYSJ
ALFC2_ORYSJ
EF1G1_ORYSJ
RIC2_ORYSJ
RS4_ORYSJ
RIC1_ORYSJ
PIP21_ORYSJ
RL11_ORYSJ
CLPC3_ORYSJ
METE2_ORYSJ
CHLP_ORYSJ
GSA_ORYSJ
METK1_ORYSJ
40G2_ORYSJ
BIP1_ORYSJ
14332_ORYSJ
14335_ORYSJ
RCA_ORYSJ
14331_ORYSJ
RL3_ORYSJ
PIP11_ORYSJ
PIP22_ORYSJ
RPOC2_ORYSJ
40C1_ORYSJ
PR2E2_ORYSJ
CB23_ORYSJ
BAS1_ORYSJ
PRS7A_ORYSJ
COB22_ORYSJ
PDI11_ORYSJ
RPN2_ORYSJ
RH52B_ORYSJ
ATPB_ORYSJ
U496E_ORYSJ
RLGP2_ORYSJ
UGDH4_ORYSJ
H2B2_ORYSJ
H2B9_ORYSJ
H2B10_ORYSJ
RR3_ORYSJ
RLGP1_ORYSJ
RL7A1_ORYSJ
ACT7_ORYSJ
RH37_ORYSJ
METK3_ORYSJ
PORB_ORYSJ
RL101_ORYSJ
TCTP_ORYSJ
PIP12_ORYSJ
DCVR_ORYSJ
CLPD2_ORYSJ
RR8_ORYSJ
APX4_ORYSJ
RLA0_ORYSJ
COPB1_ORYSJ
RL102_ORYSJ
COB21_ORYSJ
RL18A_ORYSJ
RS26_ORYSJ
RPOB_ORYSJ
SUS5_ORYSJ
APX2_ORYSJ
RR14_ORYSJ
RL51_ORYSJ
RH2_ORYSJ
GSTF2_ORYSJ
RH15_ORYSJ
GSTF1_ORYSJ
TOC75_ORYSJ
RAN2_ORYSI
RS19_ORYSJ
BIP4_ORYSJ
PAL1_ORYSJ
PSAA_ORYSJ
CLPC4_ORYSJ
PIP26_ORYSJ
ADHX_ORYSJ
PMA1_ORYSJ
APX1_ORYSJ
ENO_ORYSJ
CSLF6_ORYSJ
H2A4_ORYSJ
H2A1_ORYSJ
H2AXB_ORYSJ
H2A6_ORYSJ
H2AV1_ORYSJ
H2AV2_ORYSJ
H2AXA_ORYSJ
P5CS_ORYSJ
ILV5_ORYSJ
UGDH2_ORYSJ
OST48_ORYSJ
CHLI_ORYSJ
EF1D1_ORYSJ
SUS6_ORYSJ
CESA8_ORYSJ
CESA2_ORYSJ
H32_ORYSJ
PSBC_ORYSJ
HXK6_ORYSJ
RR17_ORYSJ
YCF4_ORYSJ
VATH_ORYSJ
CLPB3_ORYSJ
CLPB2_ORYSJ
SMT2_ORYSJ
RS3A_ORYSJ
RPOA_ORYSJ
RAN3_ORYSJ
PRS4_ORYSJ
SCRK1_ORYSJ
GL814_ORYSJ
GRS12_ORYSJ
KAT1_ORYSJ
PSBQ_ORYSJ
COPG2_ORYSJ
OMT1_ORYSJ
AT9_ORYSJ
GBLPA_ORYSJ
AROF_ORYSJ
CATA2_ORYSJ
HEM3_ORYSJ
VDAC1_ORYSJ
PRX2C_ORYSJ
COPG1_ORYSJ
RS7_ORYSJ
PRS6A_ORYSJ
SDHA_ORYSJ
HACL_ORYSJ
CAD8B_ORYSJ
GBLPB_ORYSJ
API5_ORYSJ
RR16_ORYSJ
ARGC_ORYSJ
CESA1_ORYSJ
MPK2_ORYSJ
CHARK_ORYSJ
HF101_ORYSJ
ARGI1_ORYSJ
CALR_ORYSJ
CCMH_ORYSJ
HEM2_ORYSJ
RPOC1_ORYSJ
NRAM6_ORYSJ
IF4G_ORYSJ
RS20_ORYSJ
PPOC_ORYSJ
CLPP_ORYSJ
PDC2_ORYSJ
LKHA4_ORYSJ
RK20_ORYSJ
RR2_ORYSJ
DCUP1_ORYSJ
SDHB1_ORYSJ
DBR1_ORYSJ
BIP2_ORYSJ
STT3A_ORYSJ
RR18_ORYSJ
IF4G1_ORYSJ
BIP3_ORYSJ
FTSH8_ORYSJ
GLNA2_ORYSJ
RK22_ORYSJ
RS10A_ORYSJ
ACOC_ORYSJ
HAK15_ORYSJ
CATA1_ORYSJ
LMBD1_ORYSJ
VDAC5_ORYSJ
RS131_ORYSJ
RH52C_ORYSJ
APRL6_ORYSJ
PDI22_ORYSJ
PRP19_ORYSJ
RK14_ORYSJ
RS8_ORYSJ
CCR1_ORYSJ
CINV1_ORYSJ
GRXS7_ORYSJ
RNC1_ORYSJ
RK5_ORYSJ
ODPB2_ORYSJ
APR1_ORYSJ
RH47B_ORYSJ
P2C45_ORYSJ
AMPL2_ORYSJ
ISPH_ORYSJ
TIP11_ORYSJ
UBC5B_ORYSJ
CIPKU_ORYSJ
KN14K_ORYSJ
OBGC1_ORYSJ
MRS2I_ORYSJ
FH5_ORYSJ
PDI14_ORYSJ
C74A1_ORYSJ
KN14I_ORYSJ
SDH5_ORYSJ
ACLA3_ORYSJ
GRXS4_ORYSJ
DJC43_ORYSJ
IAA5_ORYSJ
CIPKH_ORYSJ
POLIB_ORYSJ
GATB_ORYSJ
ACLB1_ORYSJ
SUCA_ORYSJ
PIRL3_ORYSJ
CAO_ORYSJ
FTSH1_ORYSJ
KSL6_ORYSJ
EXP11_ORYSJ
TGAL9_ORYSJ
TGL10_ORYSJ
CSPL4_ORYSJ
HAK27_ORYSJ
HAK16_ORYSJ
GLO1_ORYSJ
KSL2_ORYSJ
CHLD_ORYSJ
GATP1_ORYSJ
KAD1_ORYSJ
NOC2L_ORYSJ
FTSH7_ORYSJ
MRS2B_ORYSJ
RH47A_ORYSJ
CAN4_ORYSJ
RH41_ORYSJ
YCF3_ORYSJ
GRXS1_ORYSJ
LERK3_ORYSJ
LERK2_ORYSJ
CRK10_ORYSJ
LERK4_ORYSJ
P2C67_ORYSJ
KN12G_ORYSJ
BIG_ORYSJ
KN14F_ORYSJ
TR130_ORYSJ
DPOLL_ORYSJ
STT3B_ORYSJ
FH18_ORYSJ
FH11_ORYSJ
FH16_ORYSJ
FH1_ORYSJ
FH9_ORYSJ
P2SAF_ORYSJ
FH2_ORYSJ
ODPA2_ORYSJ
ACA3_ORYSJ
NDHH_ORYSJ
C7019_ORYSJ
C7018_ORYSJ
OHK4_ORYSJ
DDRGK_ORYSJ
RT03_ORYSJ
PSBA_ORYSJ
HOX13_ORYSJ
MUB3_ORYSJ
CML23_ORYSJ
AGO1D_ORYSJ
AGO1C_ORYSJ
GT5_ORYSJ
BSL2_ORYSJ
AB49G_ORYSJ
ACR22_ORYSJ
RH9_ORYSJ
SNAT1_ORYSJ
LOX5_ORYSJ
IMAP2_ORYSJ
AB39G_ORYSJ
PSA_ORYSJ
CDPK8_ORYSJ
FTSH5_ORYSJ
FTSH6_ORYSJ
FTSH2_ORYSJ
FTSH4_ORYSJ
D53_ORYSJ
GT32_ORYSJ
FON1_ORYSJ
P2C52_ORYSJ
APG_ORYSJ
CESA9_ORYSJ
RH30_ORYSJ
ORR7_ORYSJ
CDPKF_ORYSJ
MPK17_ORYSJ
MPK9_ORYSJ
MPK16_ORYSJ
MPK11_ORYSJ
MPK15_ORYSJ
MPK12_ORYSJ
MPK13_ORYSJ
MPK7_ORYSJ
MPK10_ORYSJ
MPK8_ORYSJ
CFM3_ORYSJ
BRE1A_ORYSJ
C3H32_ORYSJ
CIPKC_ORYSJ
SPP2_ORYSJ
SPP3_ORYSJ
SPP1_ORYSJ
ACLA1_ORYSJ
HKT8_ORYSJ
CDKD1_ORYSJ
CDKF4_ORYSJ
CDKA1_ORYSJ
CDKC2_ORYSJ
CDKE1_ORYSJ
CDKF3_ORYSJ
RH22_ORYSJ
DAPAT_ORYSJ
TADA2_ORYSJ
TOP3A_ORYSJ
KCY3_ORYSJ
CESA5_ORYSJ
CESA3_ORYSJ
CESA6_ORYSJ
PIRL2_ORYSJ
KSL10_ORYSJ
FH13_ORYSJ
FH15_ORYSJ
EG1_ORYSJ
D14_ORYSJ
ISPG_ORYSJ
CIPKG_ORYSJ
GSK2_ORYSJ
BGAL9_ORYSJ
CCA14_ORYSJ
NIP12_ORYSJ
NIP11_ORYSJ
KN14A_ORYSJ
KINUB_ORYSJ
BASS2_ORYSJ
RH51_ORYSJ

## Sheet: Sheet4
213 elements included exclusively in "BirAGHd3a":
HD3A_ORYSJ
CLH2_ORYSJ
HSP83_ORYSJ
RL7A2_ORYSJ
FTSH1_ORYSJ
ACEA_ORYSJ
AATC_ORYSJ
ADH2_ORYSJ
METK2_ORYSJ
FTSH2_ORYSJ
APM1A_ORYSJ
PIP13_ORYSJ
RFT1_ORYSJ
14334_ORYSJ
MDHG_ORYSJ
MASY_ORYSJ
ASPR1_ORYSJ
RGP3_ORYSJ
PPDK2_ORYSJ
KN14L_ORYSJ
TPPII_ORYSJ
RH56_ORYSJ
VA0D_ORYSJ
ARGC_ORYSJ
CAD8C_ORYSJ
METK3_ORYSJ
LOXC1_ORYSJ
AB32G_ORYSJ
CYB6_ORYSJ
AB43G_ORYSJ
RH52A_ORYSJ
RH30_ORYSJ
COP51_ORYSJ
CARB_ORYSJ
AB35G_ORYSJ
AB39G_ORYSJ
AB51G_ORYSJ
AB40G_ORYSJ
AB44G_ORYSJ
AB48G_ORYSJ
AB53G_ORYSJ
IMA1B_ORYSJ
ODPB4_ORYSJ
VLN2_ORYSJ
AARE1_ORYSJ
NDHH_ORYSJ
PX111_ORYSJ
HIRL2_ORYSJ
HIRL1_ORYSJ
APM1B_ORYSJ
G6PIB_ORYSJ
GDT15_ORYSJ
GSTU6_ORYSJ
VDAC3_ORYSJ
PDC3_ORYSJ
ODPA3_ORYSJ
U2A2B_ORYSJ
IMA1A_ORYSJ
ODPA1_ORYSJ
BIG_ORYSJ
SUMO1_ORYSJ
DPE1_ORYSJ
GLT2_ORYSJ
SPD1_ORYSJ
APX3_ORYSJ
NU5C_ORYSJ
RH38_ORYSJ
RTOR1_ORYSJ
KN13B_ORYSJ
RR11_ORYSJ
PSAH_ORYSJ
BADH2_ORYSI
SPP1_ORYSJ
CALM3_ORYSJ
Y3216_ORYSJ
CHARK_ORYSJ
MPK2_ORYSJ
HACL1_ORYSJ
MTND3_ORYSJ
PX113_ORYSJ
FTSH5_ORYSJ
FTSH6_ORYSJ
OMT15_ORYSJ
TGA22_ORYSJ
TGA21_ORYSJ
RL393_ORYSJ
NCKP1_ORYSJ
UMPS1_ORYSJ
PID2_ORYSJ
AB38G_ORYSJ
UCRIA_ORYSJ
UGE1_ORYSJ
RHD3_ORYSJ
MEL1_ORYSJ
AGO13_ORYSJ
MPK5_ORYSJ
AB45G_ORYSJ
PRP2B_ORYSJ
BGL17_ORYSJ
UP12_ORYSJ
ACLA2_ORYSJ
KN12C_ORYSJ
PETD_ORYSJ
SUS6_ORYSJ
CDKG1_ORYSJ
LOX3_ORYSJ
CDPKJ_ORYSJ
HXK5_ORYSJ
HS181_ORYSJ
PIRL7_ORYSJ
ROC3_ORYSJ
4CLL4_ORYSJ
GSTU1_ORYSJ
S40A2_ORYSJ
HXK3_ORYSJ
CAF1P_ORYSJ
ADPO3_ORYSJ
INV3_ORYSJ
RS21_ORYSJ
RLA3_ORYSJ
TDR_ORYSJ
BSL1_ORYSJ
DRB7_ORYSJ
DRB8_ORYSJ
IVD_ORYSJ
CML1_ORYSJ
C71Z6_ORYSJ
C71Z7_ORYSJ
Y7797_ORYSJ
PROFX_ORYSJ
CSLA9_ORYSJ
RFC3_ORYSJ
PHT1_ORYSJ
HS17A_ORYSJ
KN7F_ORYSJ
FH10_ORYSJ
CML9_ORYSJ
RDR4_ORYSJ
DPNP_ORYSJ
ORYA_ORYSJ
OBGC1_ORYSJ
DHR25_ORYSJ
PNH1_ORYSJ
PHOT2_ORYSJ
BRE1A_ORYSJ
BGAL6_ORYSJ
RH25_ORYSJ
GH313_ORYSJ
EGY2_ORYSJ
CCP31_ORYSJ
CIPKD_ORYSJ
NRX3_ORYSJ
KN14A_ORYSJ
PMM_ORYSJ
KN14D_ORYSJ
PWD_ORYSJ
ATPE_ORYSJ
VIV_ORYSJ
GUN22_ORYSJ
GT21_ORYSJ
BP103_ORYSJ
U496A_ORYSJ
Y8219_ORYSJ
YCF73_ORYSJ
CCR1_ORYSJ
CINV1_ORYSJ
GRXS7_ORYSJ
RNC1_ORYSJ
MRS2I_ORYSJ
PDI14_ORYSJ
C74A1_ORYSJ
KN14I_ORYSJ
IAA5_ORYSJ
CIPKH_ORYSJ
PIRL3_ORYSJ
CAO_ORYSJ
EXP11_ORYSJ
TGAL9_ORYSJ
TGL10_ORYSJ
FTSH7_ORYSJ
MRS2B_ORYSJ
CAN4_ORYSJ
RH41_ORYSJ
YCF3_ORYSJ
LERK3_ORYSJ
LERK2_ORYSJ
CRK10_ORYSJ
LERK4_ORYSJ
TR130_ORYSJ
DPOLL_ORYSJ
STT3B_ORYSJ
C7019_ORYSJ
C7018_ORYSJ
GT5_ORYSJ
BSL2_ORYSJ
IMAP2_ORYSJ
D53_ORYSJ
APG_ORYSJ
ORR7_ORYSJ
MPK10_ORYSJ
C3H32_ORYSJ
SPP2_ORYSJ
SPP3_ORYSJ
HKT8_ORYSJ
RH22_ORYSJ
TOP3A_ORYSJ
CESA3_ORYSJ
D14_ORYSJ
CIPKG_ORYSJ
GSK2_ORYSJ
CCA14_ORYSJ
KINUB_ORYSJ
RH51_ORYSJ
